# Supplementary material for: Comparative Mitogenomics of Fungal Species in Stachybotryaceae Provides Evolutionary Insights into Hypocreales
Source: Int J Mol Sci. 2021 Dec 12;22(24):13341. doi: 10.3390/ijms222413341 (PMC8706829; doi:10.3390/ijms222413341)
Supplement: Supplementary file 1 [file ijms-22-13341-s001.zip]

Archive with 3 entries (2 files):
- Supporting/
- Supporting/Supplementary Figures.pptx
- Supporting/Supplementary Tables.xlsx
