# Supplementary material for: Comparative Mitogenomics of Fungal Species in Stachybotryaceae Provides Evolutionary Insights into Hypocreales
Source: Int J Mol Sci. 2021 Dec 12;22(24):13341. doi: 10.3390/ijms222413341 (PMC8706829; doi:10.3390/ijms222413341)
Supplement: Supplementary file 1 [file ijms-22-13341-s001.zip › Supporting/Supplementary Tables.xlsx]

## Sheet: S1
Table S1 Gene features and organization of the six Stachybotryaceae mitogenomes †
Stachybotrys chartarum IBT 7711								Stachybotrys chartarum IBT 40288								Stachybotrys chartarum IBT 40293								Stachybotrys chlorohalonata IBT 40285								Memnoniella echinata JCM 22618								Myrothecium inundatum CBS 120646
Gene	Start	End	Length	Start codon	Stop codon	Anticodon	Note	Gene	Start	End	Length	Start codon	Stop codon	Anti-codon	Note	Gene	Start	End	Length	Start codon	Stop codon	Anti-codon	Note	Gene	Start	End	Length	Start codon	Stop codon	Anti-codon	Note	Gene	Start	End	Length	Start codon	Stop codon	Anti-codon	Note	Gene	Start	End	Length	Start codon	Stop codon	Anti-codon	Note
rnl	24	4860	4837					rnl	24	4860	4837					rnl	24	4860	4837					rnl	24	4813	4790					rnl	43	4868	4826					rnl	29	5041	5013
trnT	4886	4956	71			TGT		trnT	4886	4956	71			TGT		trnT	4886	4956	71			TGT		trnT	4840	4910	71			TGT		trnT	4888	4958	71			TGT		trnT	5056	5126	71			TGT
trnE	5426	5498	73			TTC		trnE	5426	5498	73			TTC		trnE	5426	5498	73			TTC		trnE	5392	5464	73			TTC		trnE	4969	5040	72			TTC		trnE	5132	5203	72			TTC
trnM_1	5499	5572	74			CAT		trnM_1	5499	5572	74			CAT		trnM_1	5499	5572	74			CAT		trnM_1	5465	5538	74			CAT		trnM_1	5041	5114	74			CAT		trnM_1	5207	5277	71			CAT
trnP	5649	5720	72			TGG		trnP	5649	5720	72			TGG		trnP	5648	5719	72			TGG		trnP	5618	5689	72			TGG		trnP	5322	5392	71			TGG		trnM_2	5505	5577	73			CAT
trnM_2	5759	5831	73			CAT		trnM_2	5759	5831	73			CAT		trnM_2	5758	5830	73			CAT		trnM_2	5728	5800	73			CAT		trnM 2	5447	5519	73			CAT		trnL_1	5614	5693	80			TAA
trnL_1	5875	5957	83			TAA		trnL_1	5875	5957	83			TAA		trnL_1	5874	5956	83			TAA		trnL_1	5844	5926	83			TAA		trnL_1	5530	5612	83			TAA		trnM_3	5696	5766	71			CAT
trnA	6023	6093	71			TGC		trnA	6023	6093	71			TGC		trnA	6022	6092	71			TGC		trnA	5995	6065	71			TGC		trnA	5711	5782	72			TGC		trnA	6056	6127	72			TGC
trnF _1	6100	6171	72			GAA		trnF _1	6100	6171	72			GAA		trnF _1	6099	6170	72			GAA		trnF _1	6072	6143	72			GAA		trnF	5786	5857	72			GAA		trnF	6132	6204	73			GAA
trnK	6176	6248	73			TTT		trnK	6176	6248	73			TTT		trnK	6175	6247	73			TTT		trnK	6148	6220	73			TTT		trnK_1	5864	5936	73			TTT		trnG_1	6287	6357	71			TCC
trnL_2	6385	6465	81			TAG		trnL_2	6385	6465	81			TAG		trnL_2	6384	6464	81			TAG		trnL_2	6475	6555	81			TAG		trnL_2	6026	6108	83			TAG		orf197	6476	7069	594	ATG	TAG		Hypothetical protein
trnQ	7260	7332	73			TTG		trnQ	7260	7332	73			TTG		trnQ	7258	7330	73			TTG		trnQ	7004	7076	73			TTG		trnQ	6116	6188	73			TTG		trnK	7172	7244	73			TTT
cox1	7675	11433	3759	ATG	TAA			cox1	7675	11433	3759	ATG	TAA			cox1	7675	11433	3759	ATG	TAA			cox1	7397	12403	5007	ATG	TAA			cox1	6482	10329	3848	ATG	TAA			trnL_2	7259	7340	82			TAG
trnH	11891	11963	73			GTG		trnH	11891	11963	73			GTG		trnH	11891	11963	73			GTG		trnH	12860	12932	73			GTG		trnH	10453	10525	73			GTG		trnQ	7476	7548	73			TTG
trnM_3	11986	12057	72			CAT		trnM_3	11986	12057	72			CAT		trnM_3	11986	12057	72			CAT		trnM_3	12955	13026	72			CAT		trnM_3	10754	10825	72			CAT		trnH	7731	7804	74			GTG
nad2	12063	13766	1704	ATG	TAA			nad2	12063	13766	1704	ATG	TAA			nad2	12063	13766	1704	ATG	TAA			nad2	13032	14735	1704	ATG	TAA			nad2	10831	12534	1704	ATG	TAA			trnM_4	7924	7996	73			CAT
nad3	13767	14192	426	ATG	TAA			nad3	13767	14192	426	ATG	TAA			nad3	13767	14192	426	ATG	TAA			nad3	14736	15161	426	ATG	TAA			nad3	12534	12959	426	ATG	TAA			nad2	8000	9667	1668	ATG	TAA
trnF _2	14250	14322	73			AAA		trnF _2	14250	14322	73			AAA		trnF _2	14250	14322	73			AAA		trnF _2	15197	15269	73			AAA		orf245	12964	13701	738	ATG	TAG		Hypothetical protein	nad3	9667	10080	414	ATG	TAA
orf204	14323	14937	615	ATG	TAA		Hypothetical protein	orf204	14323	14937	615	ATG	TAA		Hypothetical protein	orf204	14323	14937	615	ATG	TAA		Hypothetical protein	orf204	15270	15884	615	ATG	TAA		Hypothetical protein	trnK_2	13752	13822	71			TTT		atp9	10262	10486	225	ATG	TAA
trnG_1	14985	15056	72			TCC		trnG_1	14985	15056	72			TCC		trnG_1	14985	15056	72			TCC		trnX	15932	16003	72			TCCC		atp9	14104	14328	225	ATG	TAA			cox2	10573	11322	750	ATG	TAA
trnN_1	15176	15247	72			ATT		trnN_1	15176	15247	72			ATT		trnN_1	15176	15247	72			ATT		trnN_1	16125	16196	72			ATT		cox2	14433	15173	741	ATG	TAA			orf219	11324	11983	660	ATG	TAA		Hypothetical protein
atp9	15364	15588	225	ATG	TAG			atp9	15364	15588	225	ATG	TAG			atp9	15364	15588	225	ATG	TAG			atp9	16312	16536	225	ATG	TAG			trnR_1	15297	15367	71			ACG		trnR_1	12042	12112	71			ACG
cox2	15760	16494	735	ATG	TAA			cox2	15760	16494	735	ATG	TAA			cox2	15760	16494	735	ATG	TAA			cox2	16708	17442	735	ATG	TAA			nad4L	15434	15703	270	ATG	TAA			nad4L	12311	12580	270	ATG	TAA
orf350	16580	17632	1053	ATG	TAA		Hypothetical protein	orf347	16581	17624	1044	ATG	TAA		Hypothetical protein	orf350	16580	17632	1053	ATG	TAA		Hypothetical protein	orf342	17489	18517	1029	ATG	TAA		Hypothetical protein	nad5	15703	17688	1986	ATG	TAG			nad5	12580	14691	2112	ATG	TAA
trnR_1	17762	17832	71			ACG		trnR_1	17754	17824	71			ACG		trnR_1	17762	17832	71			ACG		trnR_1	18647	18717	71			ACG		trnL_3	17925	17995	71			TAG		orf114	14990	15334	345	ATG	TAA		Hypothetical protein
nad4L	17946	18215	270	ATG	TAA			nad4L	17938	18207	270	ATG	TAA			nad4L	17946	18215	270	ATG	TAA			nad4L	18832	19101	270	ATG	TAA			cob	18185	19345	1161	ATG	TAG			cob	15626	16789	1164	ATG	TAA
nad5	18215	20194	1980	ATG	TAG			nad5	18207	20186	1980	ATG	TAG			nad5	18215	20194	1980	ATG	TAG			nad5	19101	21080	1980	ATG	TAA			trnC	19397	19468	72			GCA		trnC	16860	16930	71			GCA
cob	20781	21941	1161	GTG	TAA			cob	20773	21933	1161	GTG	TAA			cob	20781	21941	1161	GTG	TAA			cob	21417	22577	1161	GTG	TAA			trnR_2	19699	19769	71			TCT		cox1	17307	21136	3830	ATG	TAA
trnC	22011	22082	72			GCA		trnC	21984	22055	72			GCA		trnC	22011	22082	72			GCA		trnC	22628	22699	72			GCA		nad1	19941	21044	1104	ATG	TAA			trnR_2	21202	21272	71			TCT
trnR_2	22136	22206	71			TCT		trnR_2	22109	22179	71			TCT		trnR_2	22136	22206	71			TCT		trnR_2	22753	22823	71			TCT		nad4	21223	22680	1458	ATG	TAA			nad1	21432	22544	1113	ATG	TAA
nad1	22357	23460	1104	ATG	TAA			nad1	22330	23433	1104	ATG	TAA			nad1	22357	23460	1104	ATG	TAA			nad1	22977	24080	1104	ATG	TAA			trnR_3	22805	22875	71			ACG		nad4	22744	24201	1458	GTG	TAA
nad4	23713	25170	1458	ATG	TAA			nad4	23686	25143	1458	ATG	TAA			nad4	23713	25170	1458	ATG	TAA			nad4	24365	25822	1458	ATG	TAA			atp8	22964	23110	147	ATG	TAA			atp8	24289	24435	147	ATG	TAA
atp8	25251	25397	147	ATG	TAA			atp8	25224	25370	147	ATG	TAA			atp8	25251	25397	147	ATG	TAA			atp8	25902	26048	147	ATG	TAA			atp6	23291	24055	765	ATG	TAA			atp6	24603	25367	765	ATG	TAA
atp6	25564	26334	771	ATG	TAA			atp6	25537	26307	771	ATG	TAA			atp6	25564	26334	771	ATG	TAA			atp6	26215	26985	771	ATG	TAA			rns	24363	25865	1503					rns	25775	27325	1551
rns	26625	28136	1512					rns	26598	28109	1512					rns	26625	28136	1512					rns	27269	28771	1503					trnY	25898	25981	84			GTA		trnY	27365	27447	83			GTA
trnY	28175	28258	84			GTA		trnY	28148	28231	84			GTA		trnY	28175	28258	84			GTA		trnY	28810	28893	84			GTA		trnD	25982	26055	74			GTC		trnD	27448	27521	74			GTC
trnD	28259	28332	74			GTC		trnD	28232	28305	74			GTC		trnD	28259	28332	74			GTC		trnD	28894	28967	74			GTC		trnS_1	26074	26154	81			GCT		trnS_1	27527	27610	84			GCT
trnS_1	28341	28422	82			GCT		trnS_1	28314	28395	82			GCT		trnS_1	28341	28422	82			GCT		trnS_1	28976	29057	82			GCT		trnN	26191	26261	71			GTT		trnN	27615	27685	71			GTT
trnN_2	28490	28560	71			GTT		trnN_2	28463	28533	71			GTT		trnN_2	28490	28560	71			GTT		trnN_2	29125	29195	71			GTT		cox3	26458	27264	807	TTG	TAA			cox3	27734	28543	810	ATG	TAA
cox3	28626	29435	810	TTG	TAA			cox3	28599	29408	810	TTG	TAA			cox3	28626	29435	810	TTG	TAA			cox3	29261	30070	810	TTG	TAA			trnG	27399	27468	70			TCC		trnG_2	28593	28663	71			TCC
trnG_2	29475	29545	71			TCC		trnG_2	29448	29518	71			TCC		trnG_2	29475	29545	71			TCC		trnG	30111	30181	71			TCC		nad6	27617	28291	675	TTG	TAA			nad6	28761	29423	663	ATG	TAA
nad6	29733	30329	597	ATG	TAA			nad6	29706	30302	597	ATG	TAA			nad6	29733	30329	597	ATG	TAA			nad6	30369	30968	600	ATG	TAA			trnV	28243	28314	72			TAC		trnV	29436	29507	72			TAC
trnV	30324	30395	72			TAC		trnV	30297	30368	72			TAC		trnV	30324	30395	72			TAC		trnV	30959	31030	72			TAC		trnI	28317	28389	73			GAT		trnI	29509	29580	72			GAT
trnI	30438	30510	73			GAT		trnI	30411	30483	73			GAT		trnI	30438	30510	73			GAT		trnI	31073	31145	73			GAT		trnS_2	28500	28584	85			TGA		trnS_2	29581	29667	87			TGA
trnS_2	30520	30604	85			TGA		trnS_2	30493	30577	85			TGA		trnS_2	30520	30604	85			TGA		trnS_2	31152	31236	85			TGA		trnW	28585	28655	71			TCA		trnW	29669	29740	72			TCA
trnW	30605	30675	71			TCA		trnW	30578	30648	71			TCA		trnW	30605	30675	71			TCA		trnW	31237	31307	71			TCA										trnP	29900	29973	74			TGG
† Major annotation differences were shown in yellow, compared to S. chartarum IBT 7711. Orf347 in IBT 40288 and orf342 in IBT 40285 were homologous to orf350 in IBT 7711 and IBT 40293. In this study, we named ORFs by their length of encoded amino acid sequences.

## Sheet: S2
Table S2. Features of introns and intronic ORFs characterized in Stachybotryaceae mitogenomes
	Intron or intronic ORF	Start	End	Length	Intron type	Intron standardized name	Start codon	Stop codon	Intron-encoded protein
Stachybotrys chartarum IBT 7711	rnl-i1	2531	4263	1733	IA	mL2450
	orf450	2825	4177	1353			ATG	TAA	Rps3
	cox1-i1	8806	10956	2151	IB	cox1P1125
	orf712	8809	10947	2139			ATG	TAA	LAGLIDADG endonuclease
Stachybotrys chartarum IBT 40288	rnl-i1	2531	4263	1733	IA	mL2450
	orf450	2825	4177	1353			ATG	TAA	Rps3
	cox1-i1	8806	10956	2151	IB	cox1P1125
	orf712	8809	10947	2139			ATG	TAA	LAGLIDADG endonuclease
Stachybotrys chartarum IBT 40293	rnl-i1	2531	4263	1733	IA	mL2450
	orf450	2825	4177	1353			ATG	TAA	Rps3
	cox1-i1	8806	10956	2151	IB	cox1P1125
	orf712	8809	10947	2139			ATG	TAA	LAGLIDADG endonuclease
Stachybotrys chlorohalonata IBT 40285	rnl-i1	2531	4254	1724	IA	mL2450
	orf450	2816	4168	1353			ATG	TAA	Rps3
	cox1-i1	7615	8865	1251	IB	cox1P212
	orf321	7616	8581	966			ND	TAA	GIY-YIG endonuclease
	cox1-i2	9779	11926	2148	IB	cox1P1125
	orf711	9782	11917	2136			ATG	TAA	LAGLIDADG endonuclease
Memnoniella echinata JCM 22618	rnl-i1	2576	4276	1701	IA	mL2450
	orf442	2848	4176	1329			ATG	TAA	Rps3
	cox1-i1	7649	9852	2204	IB	cox1P1125
	orf730	7652	9844	2193			ATG	TAA	LAGLIDADG endonuclease
Myrothecium inundatum CBS 120646	rnl-i1	2671	4456	1786	IA	mL2450
	orf449	2936	4285	1350			ATG	TAA	Rps3
	cox1-i1	18432	20674	2243	IB	cox1P1125
	orf727	18456	20639	2184			ATG	TAA	LAGLIDADG endonuclease
ND, start codons cannot be detected in intron sequences, but they might be detected in upstream exon sequences.

## Sheet: S3
Table S3 Pairwise global alignment for introns mL2450 and cox1P1125 among different Stachybotryaceae species using EMBOSS Stretcher.
mL2450
	IBT 7711	IBT 40285	JCM 22618	CBS 120646
IBT 7711
IBT 40285	0.969
JCM 22618	0.811	0.815
CBS 120646	0.696	0.7	0.715
cox1P1125
	IBT 7711	IBT 40285	JCM 22618	CBS 120646
IBT 7711
IBT 40285	0.96
JCM 22618	0.759	0.758
CBS 120646	0.653	0.653	0.644
IBT 7711, Stachybotrys chartarum
IBT 40285, Stachybotrys chlorohalonata
JCM 22618, Memnoniella echinata
CBS 120646, Myrothecium inundatum
DNA sequence similarity values were shown for each pair of strains in comparison. They were almost at full coverage. These values corresponds to the genetic relationship between corresponding species (refer to Fig. 4).

## Sheet: S4
Table S4. Online BLAST results for introns identified in Stachybotrys chlorohalonata IBT 40285 †
Query	Query length (nt)	BLASTN match (Subject) a	Nucl. seq. identity (%)	Bit score	E value	Subject host gene	Organism	Taxonomic affiliation
mL2450	1724	NC_046839.1	1056/1370 (77%)	737	0	rnl	Tolypocladium cylindrosporum	Eukaryota; Fungi; Dikarya; Ascomycota; Pezizomycotina; Sordariomycetes; Hypocreomycetidae; Hypocreales; Ophiocordycipitaceae; Tolypocladium
		NC_036382.1	1053/1371 (77%)	719	0	rnl	Tolypocladium inflatum	Eukaryota; Fungi; Dikarya; Ascomycota; Pezizomycotina; Sordariomycetes; Hypocreomycetidae; Hypocreales; Ophiocordycipitaceae; Tolypocladium
cox1P212	1251	KX885101.1	1114/1265 (88%)	1474	0	cox1	Colletotrichum siamense	Eukaryota; Fungi; Dikarya; Ascomycota; Pezizomycotina; Sordariomycetes; Hypocreomycetidae; Glomerellales; Glomerellaceae; Colletotrichum
		NC_046839.1	1023/1266 (81%)	959	0	cox1	Tolypocladium cylindrosporum	Eukaryota; Fungi; Dikarya; Ascomycota; Pezizomycotina; Sordariomycetes; Hypocreomycetidae; Hypocreales; Ophiocordycipitaceae; Tolypocladium
cox1P1125	2148	KJ459950.1	612/847 (72%)	213	5e-50	cox1	Magnusiomyces ingens	Eukaryota; Fungi; Dikarya; Ascomycota; Saccharomycotina; Saccharomycetes; Saccharomycetales; Dipodascaceae; Magnusiomyces
		MK456489.1	612/847 (72%)	213	5e-50	cox1	Saprochaete ingens	Eukaryota; Fungi; Dikarya; Ascomycota; Saccharomycotina; Saccharomycetes; Saccharomycetales; Dipodascaceae; Saprochaete
† We filtered the BLAST results to keep up to two best target species and matches with a query coverage of > 10%.

## Sheet: S5
Table S5 Gene order of mitochondrial genes in different Hypocreales species †
Family	Species/variety	Strain	Accession	Year	Size (nt)	Gene order																		Gene arrangement pattern	nad2/nad3 interval	nad4L/nad5 interval	rps3	Note to gene arrangement
Bionectriaceae	Clonostachys rosea	6792	NC_036667	2016	40921	rnl		nad2	nad3	atp9		nad4L	nad5	cob	cox1	nad1	nad4	cox2	atp8	atp6	rns	cox3	nad6	D	1	-1	√	cox2 shift
incertae sedis	Acremonium chrysogenum	ATCC 11550	NC_023268	2013	27266	rnl		nad2	nad3	atp9		nad4L	nad5	cob	cox1	nad1	nad4	cox2	atp8	atp6	rns	cox3	nad6	D	0	-1	√	cox2 shift
incertae sedis	Acremonium fuci	3a34	NC_029851	2015	24565	rnl		nad2	nad3	atp9		nad4L	nad5	cob	cox1	nad1	nad4	cox2	atp8	atp6	rns	cox3	nad6	D	6	-1	√	cox2 shift
incertae sedis	Emericellopsis sp.	1a5	KR864756	2015	24951	rnl		nad2	nad3	atp9		nad4L	nad5	cob	cox1	nad1	nad4	cox2	atp8	atp6	rns	cox3	nad6	D	6	-1	√	cox2 shift
Clavicipitaceae	Epichloe festucae	AR5	NC_032064	2016	88744	rnl		nad2	nad3	atp9	cox2	nad4L	nad5	cob	cox1	nad1	nad4		atp8	atp6	rns	cox3	nad6	A	0	-1	√
Clavicipitaceae	Epichloe hybrida	Lp1	KX066187	2016	88750	rnl		nad2	nad3	atp9	cox2	nad4L	nad5	cob	cox1	nad1	nad4		atp8	atp6	rns	cox3	nad6	A	0	-1	√
Clavicipitaceae	Epichloe typhina	E8	NC_032063	2016	84630	rnl		nad2	nad3	atp9	cox2	nad4L	nad5	cob	cox1	nad1	nad4		atp8	atp6	rns	cox3	nad6	A	0	-1	√
Clavicipitaceae	Metarhizium anisopliae	ME1	NC_008068	2005	24673	rnl		nad2	nad3	atp9	cox2	nad4L	nad5	cob	cox1	nad1	nad4		atp8	atp6	rns	cox3	nad6	A	0	-1	√
Clavicipitaceae	Metarhizium brunneum	ARSEF 4556	LR792747	2020	24965	rnl		nad2	nad3	atp9	cox2	nad4L	nad5	cob	cox1	nad1	nad4		atp8	atp6	rns	cox3	nad6	A	0	-1	√
Clavicipitaceae	Metarhizium rileyi	RCEF 4871	NC_047289	2020	62514	rnl		nad2	nad3	atp9	cox2	nad4L	nad5	cob	cox1	nad1	nad4		atp8	atp6	rns	cox3	nad6	A	0	-1	√
Clavicipitaceae	Orbiocrella petchii	SD3	NC_049079	2020	23794	rnl		nad2	nad3	atp9	cox2	nad4L	nad5	cob	cox1	nad1	nad4		atp8	atp6	rns	cox3	nad6	A	0	-1	√
Clavicipitaceae	Paecilomyces penicillatus	SAAS_ppe1	NC_043850	2018	27480	rnl		nad2	nad3	atp9	cox2	nad4L	nad5	cob	cox1	nad1	nad4		atp8	atp6	rns	cox3	nad6	A	0	-1	√
Clavicipitaceae	Pochonia chlamydosporia	170	NC_022835	2013	25615	rnl		nad2	nad3	atp9	cox2	nad4L	nad5	cob	cox1	nad1	nad4		atp8	atp6	rns	cox3	nad6	A	0	-1	√
Clavicipitaceae	Ustilaginoidea virens	P1	CP049932	2020	100571	rnl		nad2	nad3	atp9	cox2	nad4L	nad5	cob	cox1	nad1	nad4		atp8	atp6	rns	cox3	nad6	A	0	-1	√
Cordycipitaceae	Akanthomyces muscarius	C42	NC_004514	2000	24499	rnl		nad2	nad3	atp9	cox2	nad4L	nad5	cob	cox1	nad1	nad4		atp8	atp6	rns	cox3	nad6	A	-1	-1	√
Cordycipitaceae	Beauveria bassiana	Bb13	NC_010652	2008	29961	rnl		nad2	nad3	atp9	cox2	nad4L	nad5	cob	cox1	nad1	nad4		atp8	atp6	rns	cox3	nad6	A	-1	-1	√
Cordycipitaceae	Beauveria brongniartii	IMBST95031	NC_011194	2007	33926	rnl		nad2	nad3	atp9	cox2	nad4L	nad5	cob	cox1	nad1	nad4		atp8	atp6	rns	cox3	nad6	A	-1	-1	√
Cordycipitaceae	Beauveria caledonica	fhr1	NC_030636	2015	38316	rnl		nad2	nad3	atp9	cox2	nad4L	nad5	cob	cox1	nad1	nad4		atp8	atp6	rns	cox3	nad6	A	-1	-1	√
Cordycipitaceae	Beauveria lii	RCEF5500	MT818175	2020	59014	rnl		nad2	nad3	atp9	cox2	nad4L	nad5	cob	cox1	nad1	nad4		atp8	atp6	rns	cox3	nad6	A	-1	-1	√
Cordycipitaceae	Beauveria malawiensis	k89	NC_030635	2015	44135	rnl		nad2	nad3	atp9	cox2	nad4L	nad5	cob	cox1	nad1	nad4		atp8	atp6	rns	cox3	nad6	A	-1	-1	√
Cordycipitaceae	Beauveria pseudobassiana	C1010	NC_022708	2013	28006	rnl		nad2	nad3	atp9	cox2	nad4L	nad5	cob	cox1	nad1	nad4		atp8	atp6	rns	cox3	nad6	A	-1	-1	√
Cordycipitaceae	Cordyceps cicadae	CCAD02	NC_041489	2018	56581	rnl		nad2	nad3	atp9	cox2	nad4L	nad5	cob	cox1	nad1	nad4		atp8	atp6	rns	cox3	nad6	A	-1	-1	√
Cordycipitaceae	Cordyceps farinosa	ARSEF 3	MK512381	2019	24225	rnl		nad2	nad3	atp9	cox2	nad4L	nad5	cob	cox1	nad1	nad4		atp8	atp6	rns	cox3	nad6	A	-1	-1	√
Cordycipitaceae	Cordyceps militaris	EFCC-C2	NC_022834	2013	33277	rnl		nad2	nad3	atp9	cox2	nad4L	nad5	cob	cox1	nad1	nad4		atp8	atp6	rns	cox3	nad6	A	-1	-1	√
Cordycipitaceae	Cordyceps tenuipes	YFCC 2017002	MK234910	2018	31386	rnl		nad2	nad3	atp9	cox2	nad4L	nad5	cob	cox1	nad1	nad4		atp8	atp6	rns	cox3	nad6	A	-1	-1	√
Cordycipitaceae	Cordyceps confragosa	RCEF1005	NC_046840	2020	24643	rnl		nad2	nad3	atp9	cox2	nad4L	nad5	cob	cox1	nad1	nad4		atp8	atp6	rns	cox3	nad6	A	-1	-1	√
Cordycipitaceae	Lecanicillium fungicola	N/A	LR536627	2019	24277	rnl		nad2	nad3	atp9	cox2	nad4L	nad5	cob	cox1	nad1	nad4		atp8	atp6	rns	cox3	nad6	A	-1	-1	√
Cordycipitaceae	Lecanicillium saksenae	N/A	NC_028330	2015	25919	rnl		nad2	nad3	atp9	cox2	nad4L	nad5	cob	cox1	nad1	nad4		atp8	atp6	rns	cox3	nad6	A	-1	-1	√
Cordycipitaceae	Parengyodontium album	ATCC:56482	NC_032302	2016	28081	rnl		nad2	nad3	atp9	cox2	nad4L	nad5	cob	cox1	nad1	nad4		atp8	atp6	rns	cox3	nad6	A	0	-1	√
Cordycipitaceae	Samsoniella hepiali	N/A	KJ764671	2014	24245	rnl		nad2	nad3	atp9	cox2	nad4L	nad5	cob	cox1	nad1	nad4		atp8	atp6	rns	cox3	nad6	A	-1	-1	√
Hypocreaceae	Cladobotryum mycophilum	N/A	MT108299	2020	78529	rnl		nad2	nad3	atp9	cox2	nad4L	nad5	cob	cox1	nad1	nad4		atp8	atp6	rns	cox3	nad6	A	0	-1	√
Hypocreaceae	Hypomyces aurantius	N/A	NC_030206	2016	71638	rnl		nad2	nad3	atp9	cox2	nad4L	nad5	cob	cox1	nad1	nad4		atp8	atp6	rns	cox3	nad6	A	0	-1	√
Hypocreaceae	Trichoderma asperellum	B05	NC_037075	2015	29999	rnl		nad2	nad3	atp9	cox2	nad4L	nad5	cob	cox1	nad1	nad4		atp8	atp6	rns	cox3	nad6	A	0	-1	√
Hypocreaceae	Trichoderma atroviride	ATCC 26799	NC_048477	2019	32758	rnl		nad2	nad3	atp9	cox2	nad4L	nad5	cob	cox1	nad1	nad4		atp8	atp6	rns	cox3	nad6	A	0	-1	√
Hypocreaceae	Trichoderma gamsii	KUC1747	NC_030218	2016	29303	rnl		nad2	nad3	atp9	cox2	nad4L	nad5	cob	cox1	nad1	nad4		atp8	atp6	rns	cox3	nad6	A	0	-1	√
Hypocreaceae	Trichoderma lixii	MUT3171	MT495248	2020	29791	rnl		nad2	nad3	atp9	cox2	nad4L	nad5	cob	cox1	nad1	nad4		atp8	atp6	rns	cox3	nad6	A	0	-1	√
Hypocreaceae	Trichoderma reesei	N/A	NC_003388	2001	42130	rnl		nad2	nad3	atp9	cox2	nad4L	nad5	cob	cox1	nad1	nad4		atp8	atp6	rns	cox3	nad6	A	0	-1	√
Nectriaceae	Calonectria ilicicola	FJLY41	NC_046826	2020	39891	rnl		nad2	nad3	atp9	cox2	nad4L	nad5	cob	cox1	nad1	nad4		atp8	atp6	rns	cox3	nad6	A	0	-1	√
Nectriaceae	Fusarium acutatum	CBS 402.97	MT010914	2020	51666	rnl		nad2	nad3	atp9	cox2	nad4L	nad5	cob	cox1	nad1	nad4		atp8	atp6	rns	cox3	nad6	A	0	-1	√
Nectriaceae	Fusarium ananatum	CBS 118516	MT010930	2020	68559	rnl		nad2	nad3	atp9	cox2	nad4L	nad5	cob	cox1	nad1	nad4		atp8	atp6	rns	cox3	nad6	A	0	-1	√
Nectriaceae	Fusarium andiyazi	CBS 119857	MT010917	2020	49861	rnl		nad2	nad3	atp9	cox2	nad4L	nad5	cob	cox1	nad1	nad4		atp8	atp6	rns	cox3	nad6	A	0	-1	√
Nectriaceae	Fusarium annulatum	CBS 258.54	MT010912	2020	50355	rnl		nad2	nad3	atp9	cox2	nad4L	nad5	cob	cox1	nad1	nad4		atp8	atp6	rns	cox3	nad6	A	0	-1	√
Nectriaceae	Fusarium anthophilum	CBS 119858	MT010928	2020	56307	rnl		nad2	nad3	atp9	cox2	nad4L	nad5	cob	cox1	nad1	nad4		atp8	atp6	rns	cox3	nad6	A	0	-1	√
Nectriaceae	Fusarium asiaticum	140001	MN935220	2020	93296	rnl		nad2	nad3	atp9	cox2	nad4L	nad5	cob	cox1	nad1	nad4		atp8	atp6	rns	cox3	nad6	A	0	-1	√
Nectriaceae	Fusarium bactridioides	CBS 100057	MT010927	2020	68193	rnl		nad2	nad3	atp9	cox2	nad4L	nad5	cob	cox1	nad1	nad4		atp8	atp6	rns	cox3	nad6	A	0	-1	√
Nectriaceae	Fusarium bambusae	5137	NC_044490	2018	63593	rnl		nad2	nad3	atp9	cox2	nad4L	nad5	cob	cox1	nad1	nad4		atp8	atp6	rns	cox3	nad6	A	0	-1	√
Nectriaceae	Fusarium begoniae	CBS 452.97	MT010929	2020	75244	rnl		nad2	nad3	atp9	cox2	nad4L	nad5	cob	cox1	nad1	nad4		atp8	atp6	rns	cox3	nad6	A	0	-1	√
Nectriaceae	Fusarium brevicatenulatum	CBS 404.97	MT010923	2020	71537	rnl		nad2	nad3	atp9	cox2	nad4L	nad5	cob	cox1	nad1	nad4		atp8	atp6	rns	cox3	nad6	A	0	-1	√
Nectriaceae	Fusarium cerealis	37031	NC_046567	2020	93160	rnl		nad2	nad3	atp9	cox2	nad4L	nad5	cob	cox1	nad1	nad4		atp8	atp6	rns	cox3	nad6	A	0	-1	√
Nectriaceae	Fusarium circinatum	MRC 7870	NC_022681	2012	67109	rnl		nad2	nad3	atp9	cox2	nad4L	nad5	cob	cox1	nad1	nad4		atp8	atp6	rns	cox3	nad6	A	0	-1	√
Nectriaceae	Fusarium commune	JCM11502	LT906348	2016	47526	rnl		nad2	nad3	atp9	cox2	nad4L	nad5	cob	cox1	nad1	nad4		atp8	atp6	rns	cox3	nad6	A	0	-1	√
Nectriaceae	Fusarium concentricum	CBS 450.97	MT010911	2020	46792	rnl		nad2	nad3	atp9	cox2	nad4L	nad5	cob	cox1	nad1	nad4		atp8	atp6	rns	cox3	nad6	A	0	-1	√
Nectriaceae	Fusarium culmorum	CBS 139512	NC_026993	2015	103844	rnl		nad2	nad3	atp9	cox2	nad4L	nad5	cob	cox1	nad1	nad4		atp8	atp6	rns	cox3	nad6	A	0	-1	√
Nectriaceae	Fusarium denticulatum	CBS 407.97	MT010934	2020	64417	rnl		nad2	nad3	atp9	cox2	nad4L	nad5	cob	cox1	nad1	nad4		atp8	atp6	rns	cox3	nad6	A	0	-1	√
Nectriaceae	Fusarium equiseti	CRQ1	MN199625	2019	53411	rnl		nad2	nad3	atp9	cox2	nad4L	nad5	cob	cox1	nad1	nad4		atp8	atp6	rns	cox3	nad6	A	0	-1	√
Nectriaceae	Fusarium ficicrescens	CBS 125178	MT010922	2020	61265	rnl		nad2	nad3	atp9	cox2	nad4L	nad5	cob	cox1	nad1	nad4		atp8	atp6	rns	cox3	nad6	A	0	-1	√
Nectriaceae	Fusarium foetens	CBS 110286	MT010932	2020	46180	rnl		nad2	nad3	atp9	cox2	nad4L	nad5	cob	cox1	nad1	nad4		atp8	atp6	rns	cox3	nad6	A	0	-1	√
Nectriaceae	Fusarium gerlachii	CBS 123666	NC_025928	2014	93428	rnl		nad2	nad3	atp9	cox2	nad4L	nad5	cob	cox1	nad1	nad4		atp8	atp6	rns	cox3	nad6	A	0	-1	√
Nectriaceae	Fusarium globosum	CBS 428.97	MT010913	2020	46972	rnl		nad2	nad3	atp9	cox2	nad4L	nad5	cob	cox1	nad1	nad4		atp8	atp6	rns	cox3	nad6	A	0	-1	√
Nectriaceae	Fusarium graminearum	N/A	NC_009493	2006	95676	rnl		nad2	nad3	atp9	cox2	nad4L	nad5	cob	cox1	nad1	nad4		atp8	atp6	rns	cox3	nad6	A	0	-1	√
Nectriaceae	Fusarium guttiforme	CBS 409.97	MT010931	2020	64864	rnl		nad2	nad3	atp9	cox2	nad4L	nad5	cob	cox1	nad1	nad4		atp8	atp6	rns	cox3	nad6	A	0	-1	√
Nectriaceae	Fusarium lactis	CBS 411.97	MT010921	2020	59254	rnl		nad2	nad3	atp9	cox2	nad4L	nad5	cob	cox1	nad1	nad4		atp8	atp6	rns	cox3	nad6	A	0	-1	√
Nectriaceae	Fusarium mangiferae	N/A	NC_029194	2015	30629	rnl		nad2	nad3	atp9	cox2	nad4L	nad5	cob	cox1	nad1	nad4		atp8	atp6	rns	cox3	nad6	A	0	-1	√
Nectriaceae	Fusarium musae	CBS 624.87	MT010916	2020	58099	rnl		nad2	nad3	atp9	cox2	nad4L	nad5	cob	cox1	nad1	nad4		atp8	atp6	rns	cox3	nad6	A	0	-1	√
Nectriaceae	Fusarium napiforme	CBS 748.97	MT010918	2020	65735	rnl		nad2	nad3	atp9	cox2	nad4L	nad5	cob	cox1	nad1	nad4		atp8	atp6	rns	cox3	nad6	A	0	-1	√
Nectriaceae	Fusarium nygamai	CBS 749.97	MT010926	2020	52828	rnl		nad2	nad3	atp9	cox2	nad4L	nad5	cob	cox1	nad1	nad4		atp8	atp6	rns	cox3	nad6	A	0	-1	√
Nectriaceae	Fusarium odoratissimum	B2	LT571433	2016	49697	rnl		nad2	nad3	atp9	cox2	nad4L	nad5	cob	cox1	nad1	nad4		atp8	atp6	rns	cox3	nad6	A	0	-1	√
Nectriaceae	Fusarium oxysporum	F11	NC_017930	2005	34477	rnl		nad2	nad3	atp9	cox2	nad4L	nad5	cob	cox1	nad1	nad4		atp8	atp6	rns	cox3	nad6	A	0	-1	√
Nectriaceae	Fusarium oxysporum f. sp. apii	207.A	CM026406	2020	47671	rnl		nad2	nad3	atp9	cox2	nad4L	nad5	cob	cox1	nad1	nad4		atp8	atp6	rns	cox3	nad6	A	0	-1	√
Nectriaceae	Fusarium oxysporum f. sp. coriandrii	GL306	CM026405	2020	45699	rnl		nad2	nad3	atp9	cox2	nad4L	nad5	cob	cox1	nad1	nad4		atp8	atp6	rns	cox3	nad6	A	0	-1	√
Nectriaceae	Fusarium oxysporum f. sp. cubense	N2	LT906350	2016	45639	rnl		nad2	nad3	atp9	cox2	nad4L	nad5	cob	cox1	nad1	nad4		atp8	atp6	rns	cox3	nad6	A	0	-1	√
Nectriaceae	Fusarium oxysporum f. sp. cucumerinum	Foc001	LT906307	2016	45741	rnl		nad2	nad3	atp9	cox2	nad4L	nad5	cob	cox1	nad1	nad4		atp8	atp6	rns	cox3	nad6	A	0	-1	√
Nectriaceae	Fusarium oxysporum f. sp. fragariae	GL1080	CM029250	2019	45629	rnl		nad2	nad3	atp9	cox2	nad4L	nad5	cob	cox1	nad1	nad4		atp8	atp6	rns	cox3	nad6	A	0	-1	√
Nectriaceae	Fusarium oxysporum f. sp. lactucae	16-086	MN259514	2019	41826	rnl		nad2	nad3	atp9	cox2	nad4L	nad5	cob	cox1				atp8	atp6	rns	cox3	nad6	F	0	-1	√	nad1 and nad4 are missing.
Nectriaceae	Fusarium oxysporum f. sp. lini	39	CM022410	2019	38745	rnl		nad2	nad3	atp9	cox2	nad4L	nad5	cob	cox1	nad1	nad4		atp8	atp6	rns	cox3	nad6	A	0	-1	√
Nectriaceae	Fusarium oxysporum f. sp. lycopersici	DF023	LT906301	2016	52324	rnl		nad2	nad3	atp9	cox2	nad4L	nad5	cob	cox1	nad1	nad4		atp8	atp6	rns	cox3	nad6	A	0	-1	√
Nectriaceae	Fusarium oxysporum f. sp. matthiolae	PHW726	CM019668	2019	52365	rnl		nad2	nad3	atp9	cox2	nad4L	nad5	cob	cox1	nad4	nad1		atp8	atp6	rns	cox3	nad6	E	0	-1	√	nad4 and nad1 at the reverse stand
Nectriaceae	Fusarium oxysporum f. sp. melonis	Fom004	LT906325	2016	45538	rnl		nad2	nad3	atp9	cox2	nad4L	nad5	cob	cox1	nad1	nad4		atp8	atp6	rns	cox3	nad6	A	0	-1	√
Nectriaceae	Fusarium oxysporum f. sp. niveum	Fon002	LT906334	2016	45677	rnl		nad2	nad3	atp9	cox2	nad4L	nad5	cob	cox1	nad1	nad4		atp8	atp6	rns	cox3	nad6	A	0	-1	√
Nectriaceae	Fusarium oxysporum f. sp. pisi	NRRL37622	LT906354	2016	39941	rnl		nad2	nad3	atp9	cox2	nad4L	nad5	cob	cox1	nad1	nad4		atp8	atp6	rns	cox3	nad6	A	0	-1	√
Nectriaceae	Fusarium oxysporum f. sp. radicis-cucumerinum	Forc016	CM008299	2016	47541	rnl		nad2	nad3	atp9	cox2	nad4L	nad5	cob	cox1	nad1	nad4		atp8	atp6	rns	cox3	nad6	A	0	-1	√
Nectriaceae	Fusarium oxysporum f. sp. radicis-lycopersici	NRRL26381	LT906352	2016	47263	rnl		nad2	nad3	atp9	cox2	nad4L	nad5	cob	cox1	nad1	nad4		atp8	atp6	rns	cox3	nad6	A	0	-1	√
Nectriaceae	Fusarium oxysporum f. sp. raphani	NRRL54005	LT906356	2016	45536	rnl		nad2	nad3	atp9	cox2	nad4L	nad5	cob	cox1	nad1	nad4		atp8	atp6	rns	cox3	nad6	A	0	-1	√
Nectriaceae	Fusarium oxysporum f. sp. vasinfectum	NRRL25433	LT906351	2016	44941	rnl		nad2	nad3	atp9	cox2	nad4L	nad5	cob	cox1	nad1	nad4		atp8	atp6	rns	cox3	nad6	A	0	-1	√
Nectriaceae	Fusarium oxysporum MN25	NRRL54003	LT906355	2016	47588	rnl		nad2	nad3	atp9	cox2	nad4L	nad5	cob	cox1	nad1	nad4		atp8	atp6	rns	cox3	nad6	A	0	-1	√
Nectriaceae	Fusarium oxysporum PHW808	NRRL54008	LT906357	2016	50023	rnl		nad2	nad3	atp9	cox2	nad4L	nad5	cob	cox1	nad1	nad4		atp8	atp6	rns	cox3	nad6	A	0	-1	√
Nectriaceae	Fusarium pseudoanthophilum	CBS 414.97	MT010924	2020	70256	rnl		nad2	nad3	atp9	cox2	nad4L	nad5	cob	cox1	nad1	nad4		atp8	atp6	rns	cox3	nad6	A	0	-1	√
Nectriaceae	Fusarium pseudocircinatum	CBS 449.97	MT010920	2020	50881	rnl		nad2	nad3	atp9	cox2	nad4L	nad5	cob	cox1	nad1	nad4		atp8	atp6	rns	cox3	nad6	A	0	-1	√
Nectriaceae	Fusarium pseudograminearum	CS3220	NC_046566	2020	110525	rnl		nad2	nad3	atp9	cox2	nad4L	nad5	cob	cox1	nad1	nad4		atp8	atp6	rns	cox3	nad6	A	0	-1	√
Nectriaceae	Fusarium pseudonygamai	CBS 417.97	MT010925	2020	65694	rnl		nad2	nad3	atp9	cox2	nad4L	nad5	cob	cox1	nad1	nad4		atp8	atp6	rns	cox3	nad6	A	0	-1	√
Nectriaceae	Fusarium ramigenum	CBS 418.97	MT010919	2020	65572	rnl		nad2	nad3	atp9	cox2	nad4L	nad5	cob	cox1	nad1	nad4		atp8	atp6	rns	cox3	nad6	A	0	-1	√
Nectriaceae	Fusarium redolens	CBS 743.97	MT010909	2020	48384	rnl		nad2	nad3	atp9	cox2	nad4L	nad5	cob	cox1	nad1	nad4		atp8	atp6	rns	cox3	nad6	A	0	-1	√
Nectriaceae	Fusarium sacchari	CBS 147.25	MT010910	2020	58157	rnl		nad2	nad3	atp9	cox2	nad4L	nad5	cob	cox1	nad1	nad4		atp8	atp6	rns	cox3	nad6	A	0	-1	√
Nectriaceae	Fusarium solani	mpVI	NC_016680	2011	62978	rnl		nad2	nad3	atp9	cox2	nad4L	nad5	cob	cox1	nad1	nad4		atp8	atp6	rns	cox3	nad6	A	0	-1	√
Nectriaceae	Fusarium sp.	GX-001	MW186715	2020	48305	rnl		nad2	nad3	atp9	cox2	nad4L	nad5	cob	cox1	nad1	nad4		atp8	atp6	rns	cox3	nad6	A	0	-1	√
Nectriaceae	Fusarium tricinctum	KGS17	MT269798	2020	46314	rnl		nad2	nad3	atp9	cox2	nad4L	nad5	cob	cox1	nad1	nad4		atp8	atp6	rns	cox3	nad6	A	0	-1	√
Nectriaceae	Fusarium verticillioides	7600	NC_016687	2011	53753	rnl		nad2	nad3	atp9	cox2	nad4L	nad5	cob	cox1	nad1	nad4		atp8	atp6	rns	cox3	nad6	A	0	-1	√
Nectriaceae	Ilyonectria destructans	2007/P/476	NC_030340	2016	42895	rnl		nad2	nad3	atp9	cox2	nad4L	nad5	cob	cox1	nad1	nad4		atp8	atp6	rns	cox3	nad6	A	0	-1	√
Nectriaceae	Ilyonectria sp.	s56	MH924828	2018	34584	rnl		nad2	nad3	atp9	cox2	nad4L	nad5	cob	cox1	nad1	nad4		atp8	atp6	rns	cox3	nad6	A	0	-1	√
Nectriaceae	Nectria cinnabarina	5175	NC_030252	2015	69895	rnl		nad2	nad3	atp9	cox2	nad4L	nad5	cob	cox1	nad1	nad4		atp8	atp6	rns	cox3	nad6	A	0	-1	√
Ophiocordycipitaceae	Hirsutella minnesotensis	3608	NC_027660	2015	52245	rnl		nad2	nad3	atp9	cox2	nad4L	nad5	cob	cox1	nad1	nad4		atp8	atp6	rns	cox3	nad6	A	0	-1	√
Ophiocordycipitaceae	Hirsutella rhossiliensis	OWVT-1	MG979071	2018	62949	rnl		nad2	nad3	atp9	cox2	nad4L	nad5	cob	cox1	nad1	nad4		atp8	atp6	rns	cox3	nad6	A	0	-1	√
Ophiocordycipitaceae	Hirsutella thompsonii	ARSEF 9457	NC_040165	2018	62509	rnl		nad2	nad3	atp9	cox2	nad4L	nad5	cob	cox1	nad1	nad4		atp8	atp6	rns	cox3	nad6	A	0	-1	√
Ophiocordycipitaceae	Hirsutella vermicola	AS3.7877	NC_036610	2017	53793	rnl		nad2	nad3	atp9	cox2	nad4L	nad5	cob	cox1	nad1	nad4		atp8	atp6	rns	cox3	nad6	A	0	-1	√
Ophiocordycipitaceae	Ophiocordyceps camponoti-floridani	EC05	CM022976	2020	272497	rnl		nad2	nad3	atp9	cox2	nad4L	nad5	cob	cox1	nad1	nad4		atp8	atp6	rns	cox3	nad6	A	4	-1	√
Ophiocordycipitaceae	Ophiocordyceps sinensis	N/A	NC_034659	2017	157539	rnl		nad2	nad3	atp9	cox2	nad4L	nad5	cob	cox1	nad1	nad4		atp8	atp6	rns	cox3	nad6	A	0	-1	√
Ophiocordycipitaceae	Ophiocordycipitaceae sp.	N/A	NC_049089	2020	66785	rnl		nad2	nad3	atp9	cox2	nad4L	nad5	cob	cox1	nad1	nad4		atp8	atp6	rns	cox3	nad6	A	0	-1	√
Ophiocordycipitaceae	Purpureocillium lavendulum	YMF1.00683	MW019427	2020	23567	rnl		nad2	nad3	atp9	cox2	nad4L	nad5	cob	cox1	nad1	nad4		atp8	atp6	rns	cox3	nad6	A	0	-1	√
Ophiocordycipitaceae	Purpureocillium lilacinum	WS1608	MN635609	2019	23495	rnl		nad2	nad3	atp9	cox2	nad4L	nad5	cob	cox1	nad1	nad4		atp8	atp6	rns	cox3	nad6	A	0	-1	√
Ophiocordycipitaceae	Tolypocladium cylindrosporum	ARSEF963	NC_046839	2019	34698	rnl		nad2	nad3	atp9	cox2	nad4L	nad5	cob	cox1	nad1	nad4		atp8	atp6	rns	cox3	nad6	A	0	-1	√
Ophiocordycipitaceae	Tolypocladium guangdongense	GD15	MT471267	2020	46102	rnl		nad2	nad3	atp9	cox2	nad4L	nad5	cob	cox1	nad1	nad4		atp8	atp6	rns	cox3	nad6	A	0	-1	√
Ophiocordycipitaceae	Tolypocladium inflatum	ARSEF 3280	NC_036382	2017	25328	rnl		nad2	nad3	atp9	cox2	nad4L	nad5	cob	cox1	nad1	nad4		atp8	atp6	rns	cox3	nad6	A	0	-1	√
Ophiocordycipitaceae	Tolypocladium ophioglossoides	L2	NC_031384	2016	35159	rnl		nad2	nad3	atp9	cox2	nad4L	nad5	cob	cox1	nad1	nad4		atp8	atp6	rns	cox3	nad6	A	0	-1	√
Ophiocordycipitaceae	Tolypocladium sp.	N/A	MN583265	2019	46466	rnl		nad2	nad3	atp9	cox2	nad4L	nad5	cob	cox1	nad1	nad4		atp8	atp6	rns	cox3	nad6	A	0	-1	√
Sarocladiaceae	Sarocladium implicatum	N/A	NC_026534	2014	22376	rnl	nad4	nad2	nad3	atp9	cox2	nad4L	nad5	cob	cox1	nad1			atp8	atp6	rns			C	0	-1	√	nad4 shift; cox3 and nad6 are missing.
Stachybotryaceae	Stachybotrys chartarum	IBT 7711	OK267386	2021	30745	rnl	cox1	nad2	nad3	atp9	cox2	nad4L	nad5	cob		nad1	nad4		atp8	atp6	rns	cox3	nad6	B	0	-1	√	cox1 shift
Stachybotryaceae	Stachybotrys chlorohalonata	IBT 40285	OK267389	2021	31375	rnl	cox1	nad2	nad3	atp9	cox2	nad4L	nad5	cob		nad1	nad4		atp8	atp6	rns	cox3	nad6	B	0	-1	√	cox1 shift
Stachybotryaceae	Memnoniella echinata	JCM 22618	OK267390	2021	28743	rnl	cox1	nad2	nad3	atp9	cox2	nad4L	nad5	cob		nad1	nad4		atp8	atp6	rns	cox3	nad6	B	-1	-1	√	cox1 shift
Stachybotryaceae	Myrothecium inundatum	CBS 120646	OK267391	2021	30041	rnl		nad2	nad3	atp9	cox2	nad4L	nad5	cob	cox1	nad1	nad4		atp8	atp6	rns	cox3	nad6	A	-1	-1	√
† Major variations in other patterns, compared to the dominant gene arrangement pattern, were shown in colour for easy observation.
N/A, not available

## Sheet: S6
Table S6. Comparison of gene orders with trn gene introduction for gene arrangement patterns A, B, and D.
		Pattern A					Pattern B			Pattern D
Myrothecium inundatum	Tolypocladium inflatum	Cordyceps militaris	Metarhizium rileyi	Trichoderma reesei	Fusarium oxysporum	Stachybotrys chartarum	Stachybotrys chlorohalonata	Memnoniella echinata	Clonostachys rosea	Acremonium chrysogenum	Acremonium fuci	Emericellopsis sp.
rnl	rnl	rnl	rnl	rnl	rnl	rnl	rnl	rnl	rnl	rnl	rnl	rnl
trnT	trnT	trnT	trnT	trnT	trnT	trnT	trnT	trnT	trnT	trnT	trnT	trnT
trnE	trnE	trnE	trnE	trnE	trnE	trnE	trnE	trnE	trnE	trnE	trnE	trnE
trnM_1	trnM_1	trnM_1	trnM_1	trnM_1	trnM_1	trnM_1	trnM_1	trnM_1	trnM_1	trnM_1	trnM_1	trnM_1
						trnP	trnP	trnP
trnM_2	trnM_2	trnM_2	trnM_2	trnM_2	trnM_2	trnM_2	trnM_2	trnM_2	trnM_2	trnM_2	trnM_2	trnM_2
											trnN	trnN
trnL_1	trnL_1	trnL_1	trnL_1	trnL_1	trnL_1	trnL_1	trnL_1	trnL_1	trnL_1	trnL_1	trnL_1	trnL_1
trnM_3										trnN
trnA	trnA	trnA	trnA	trnA	trnA	trnA	trnA	trnA	trnA	trnA	trnA	trnA
trnF	trnF	trnF	trnF	trnF	trnF	trnF _1	trnF _1	trnF	trnF	trnF	trnF	trnF
trnG_1					trnX
trnK	trnK	trnK	trnK	trnK		trnK	trnK	trnK_1	trnK	trnK	trnK_1	trnK_1
trnL_2	trnL_2	trnL_2	trnL_2	trnL_2	trnL_2	trnL_2	trnL_2	trnL_2	trnL_2	trnL_2	trnL_2	trnL_2
trnQ	trnQ	trnQ	trnQ	trnQ	trnQ	trnQ	trnQ	trnQ	trnQ	trnQ	trnQ	trnQ
						cox1	cox1	cox1
trnH	trnH	trnH	trnH	trnH	trnH	trnH	trnH	trnH	trnH	trnH	trnH	trnH
trnM_4	trnM_3	trnM_3	trnM_3	trnM_3	trnM_3	trnM_3	trnM_3	trnM_3	trnM_3	trnM_3	trnM_3	trnM_3
nad2	nad2	nad2	nad2	nad2	nad2	nad2	nad2	nad2	nad2	nad2	nad2	nad2
nad3	nad3	nad3	nad3	nad3	nad3	nad3	nad3	nad3	nad3	nad3	nad3	nad3
								trnK_2
						trnF _2	trnF _2
						trnG_1	trnX
						trnN_1	trnN_1
atp9	atp9	atp9	atp9	atp9	atp9	atp9	atp9	atp9	atp9	atp9	atp9	atp9
cox2	cox2	cox2	cox2	cox2	cox2	cox2	cox2	cox2
trnR_1	trnR_1	trnR_1	trnR_1	trnR_1	trnR_1	trnR_1	trnR_1	trnR_1	trnR_1	trnR_1	trnR_1	trnR_1
nad4L	nad4L	nad4L	nad4L	nad4L	nad4L	nad4L	nad4L	nad4L	nad4L	nad4L	nad4L	nad4L
nad5	nad5	nad5	nad5	nad5	nad5	nad5	nad5	nad5	nad5	nad5	nad5	nad5
					trnR_2			trnL_3			trnR_2	trnR_2
cob	cob	cob	cob	cob	cob	cob	cob	cob	cob	cob	cob	cob
trnC	trnC	trnC	trnC	trnC	trnC	trnC	trnC	trnC	trnC	trnC	trnC	trnC
cox1	cox1	cox1	cox1	cox1	cox1				cox1	cox1	cox1	cox1
trnR_2	trnR_2	trnR_2	trnR_2	trnR_2	trnR_3	trnR_2	trnR_2	trnR_2	trnR_2	trnR_2
											trn*	trn*
nad1	nad1	nad1	nad1	nad1	nad1	nad1	nad1	nad1	nad1	nad1	nad1	nad1
											trnK_2	trnK_2
											trnR_3	trnR_3
nad4	nad4	nad4	nad4	nad4	nad4	nad4	nad4	nad4	nad4	nad4	nad4	nad4
								trnR_3
									cox2	cox2	cox2	cox2
atp8	atp8	atp8	atp8	atp8	atp8	atp8	atp8	atp8	atp8	atp8	atp8	atp8
atp6	atp6	atp6	atp6	atp6	atp6	atp6	atp6	atp6	atp6	atp6	atp6	atp6
rns	rns	rns	rns	rns	rns	rns	rns	rns	rns	rns	rns	rns
trnY	trnY	trnY	trnY	trnY	trnY	trnY	trnY	trnY	trnY	trnY	trnY	trnY
trnD	trnD	trnD	trnD	trnD	trnD	trnD	trnD	trnD	trnD	trnD	trnD	trnD
trnS_1	trnS_1	trnS_1	trnS_1	trnS_1	trnS_1	trnS_1	trnS_1	trnS_1	trnS_1	trnS_1	trnS_1	trnS_1
trnN	trnN	trnN	trnN	trnN	trnN	trnN_2	trnN_2	trnN	trnN
		trnR_3
cox3	cox3	cox3	cox3	cox3	cox3	cox3	cox3	cox3	cox3	cox3	cox3	cox3
		trnG_1
trnG_2	trnG	trnG_2	trnG	trnG		trnG_2	trnG	trnG	trnG	trnG	trnG	trnG
nad6	nad6	nad6	nad6	nad6	nad6	nad6	nad6	nad6	nad6	nad6	nad6	nad6
trnV	trnV	trnV	trnV	trnV	trnV	trnV	trnV	trnV	trnV	trnV	trnV	trnV
trnI	trnI	trnI	trnI	trnI	trnI	trnI	trnI	trnI	trnI	trnI	trnI	trnI
trnS_2	trnS_2	trnS_2	trnS_2	trnS_2	trnS_2	trnS_2	trnS_2	trnS_2	trnS_2	trnS_2	trnS_2	trnS_2
trnW	trnW	trnW	trnW	trnW	trnW	trnW	trnW	trnW	trnW	trnW	trnW	trnW
trnP	trnP	trnP	trnP	trnP	trnP				trnP	trnP	trnP	trnP
14	14	14	14	14	14	14	14	14	14	14	14	14	No. PCGs
27	25	27	25	25	25	28	28	28	25	25	28	28	No. tRNA genes
-1	0	-1	0	0	0	0	0	-1	1	0	6	6	nad2/nad3 interval (bp)
In this table, only the three gene arrangement patterns A, B, and D were compared because these patterns contained more than one species.
For pattern A, one representative species from each family were chosen. For patterns B and D, all known species were used.
Genes conserved among all or most species were shown in yellow. Genes with distributions unique to a specific pattern were shown in orange. Genes with distributions unique to certain species were shown in green.

## Sheet: S7
Table S7. Results of partition homogeneity tests among different DNA/protein sequences used for phylogenetic inference †
	atp6	atp8	atp9	cob	cox1	cox2	cox3	nad1	nad2	nad3	nad4	nad4L	nad5	nad6
atp6		0.119	0.55	0.001	0.003	0.001	0.002	0.001	0.001	0.002	0.001	0.001	0.001	0.005
atp8	0.193		0.123	0.026	0.025	0.001	0.14	0.051	0.241	0.057	0.18	0.008	0.035	0.194
atp9	0.001	0.26		0.319	0.512	0.285	0.472	0.269	0.587	0.129	0.542	0.159	0.448	0.148
cob	0.001	0.861	0.002		0.001	0.001	0.001	0.001	0.001	0.002	0.001	0.001	0.001	0.021
cox1	0.001	0.747	0.001	0.002		0.001	0.005	0.001	0.001	0.002	0.001	0.002	0.001	0.006
cox2	0.001	0.005	0.001	0.001	0.001		0.001	0.001	0.001	0.003	0.001	0.019	0.001	0.676
cox3	0.02	0.791	0.003	0.018	0.643	0.001		0.001	0.001	0.003	0.001	0.01	0.001	0.251
nad1	0.003	0.458	0.001	0.001	0.159	0.005	0.253		0.027	0.139	0.068	0.726	0.025	0.042
nad2	0.001	0.555	0.001	0.001	0.118	0.001	0.777	0.017		0.816	0.069	0.903	0.273	0.442
nad3	0.001	0.226	0.001	0.001	0.003	0.001	0.213	0.034	0.022		0.039	0.452	0.001	0.001
nad4	0.001	0.023	0.001	0.001	0.002	0.001	0.013	0.001	0.001	0.001		0.817	0.02	0.068
nad4L	0.001	0.007	0.001	0.001	0.002	0.001	0.001	0.001	0.001	0.001	0.001		0.941	0.568
nad5	0.001	0.824	0.001	0.001	0.001	0.001	0.078	0.001	0.015	0.001	0.004	0.001		0.001
nad6	0.013	0.559	0.003	0.132	0.852	0.001	0.957	0.513	0.773	0.334	0.075	0.001	0.402
† Below diagonal: DNA; above diagonal: protein. Partition homogeneity test (PHT) was performed to detect potential conflicts between different loci using PAUP version 4.0b10 (Sinauer Associates, Sunderland,MA, USA). Simple stepwise-addition heuristic searches were performed with 1000 replicates (TBR; maxtrees = 500). A P-value lower than 0.001 was used as a criterion for rejecting the combinabili…

## Sheet: S8
Table S8.Fungal taxa used for phylogenetic analyses
Phylum	Subphylum	Class	Order	Family	Species/variety	Strain	Accession	Year	Length (nt)	Gene order																		Gene arrangement pattern	nad2/nad3 interval	nad4L/nad5 interval	Note
Ascomycota	Pezizomycotina	Sordariomycetes	Hypocreales	Bionectriaceae	Clonostachys rosea	6792	NC_036667	2016	40921	rnl		nad2	nad3	atp9		nad4L	nad5	cob	cox1	nad1	nad4	cox2	atp8	atp6	rns	cox3	nad6	D	1	-1	cox2 shift
Ascomycota	Pezizomycotina	Sordariomycetes	Hypocreales	incertae sedis	Acremonium chrysogenum	ATCC 11550	NC_023268	2013	27266	rnl		nad2	nad3	atp9		nad4L	nad5	cob	cox1	nad1	nad4	cox2	atp8	atp6	rns	cox3	nad6	D	0	-1	cox2 shift
Ascomycota	Pezizomycotina	Sordariomycetes	Hypocreales	incertae sedis	Acremonium fuci	3a34	NC_029851	2015	24565	rnl		nad2	nad3	atp9		nad4L	nad5	cob	cox1	nad1	nad4	cox2	atp8	atp6	rns	cox3	nad6	D	6	-1	cox2 shift
Ascomycota	Pezizomycotina	Sordariomycetes	Hypocreales	incertae sedis	Emericellopsis sp.	1a5	KR864756	2015	24951	rnl		nad2	nad3	atp9		nad4L	nad5	cob	cox1	nad1	nad4	cox2	atp8	atp6	rns	cox3	nad6	D	6	-1	cox2 shift
Ascomycota	Pezizomycotina	Sordariomycetes	Hypocreales	Sarocladiaceae	Sarocladium implicatum	N/A	NC_026534	2014	22376	rnl	nad4	nad2	nad3	atp9	cox2	nad4L	nad5	cob	cox1	nad1			atp8	atp6	rns			C	0	-1	nad4 shift; cox3 and nad6 are missing.
Ascomycota	Pezizomycotina	Sordariomycetes	Hypocreales	Clavicipitaceae	Orbiocrella petchii	SD3	NC_049079	2020	23794	rnl		nad2	nad3	atp9	cox2	nad4L	nad5	cob	cox1	nad1	nad4		atp8	atp6	rns	cox3	nad6	A	0	-1
Ascomycota	Pezizomycotina	Sordariomycetes	Hypocreales	Clavicipitaceae	Metarhizium rileyi	RCEF 4871	NC_047289	2020	62514	rnl		nad2	nad3	atp9	cox2	nad4L	nad5	cob	cox1	nad1	nad4		atp8	atp6	rns	cox3	nad6	A	0	-1
Ascomycota	Pezizomycotina	Sordariomycetes	Hypocreales	Clavicipitaceae	Epichloe festucae	AR5	NC_032064	2016	88744	rnl		nad2	nad3	atp9	cox2	nad4L	nad5	cob	cox1	nad1	nad4		atp8	atp6	rns	cox3	nad6	A	0	-1
Ascomycota	Pezizomycotina	Sordariomycetes	Hypocreales	Clavicipitaceae	Metarhizium anisopliae	ME1	NC_008068	2005	24673	rnl		nad2	nad3	atp9	cox2	nad4L	nad5	cob	cox1	nad1	nad4		atp8	atp6	rns	cox3	nad6	A	0	-1
Ascomycota	Pezizomycotina	Sordariomycetes	Hypocreales	Clavicipitaceae	Pochonia chlamydosporia	170	NC_022835	2013	25615	rnl		nad2	nad3	atp9	cox2	nad4L	nad5	cob	cox1	nad1	nad4		atp8	atp6	rns	cox3	nad6	A	0	-1
Ascomycota	Pezizomycotina	Sordariomycetes	Hypocreales	Clavicipitaceae	Epichloe typhina	E8	NC_032063	2016	84630	rnl		nad2	nad3	atp9	cox2	nad4L	nad5	cob	cox1	nad1	nad4		atp8	atp6	rns	cox3	nad6	A	0	-1
Ascomycota	Pezizomycotina	Sordariomycetes	Hypocreales	Cordycipitaceae	Cordyceps militaris	EFCC-C2	NC_022834	2013	33277	rnl		nad2	nad3	atp9	cox2	nad4L	nad5	cob	cox1	nad1	nad4		atp8	atp6	rns	cox3	nad6	A	-1	-1
Ascomycota	Pezizomycotina	Sordariomycetes	Hypocreales	Cordycipitaceae	Cordyceps cicadae	CCAD02	NC_041489	2018	56581	rnl		nad2	nad3	atp9	cox2	nad4L	nad5	cob	cox1	nad1	nad4		atp8	atp6	rns	cox3	nad6	A	-1	-1
Ascomycota	Pezizomycotina	Sordariomycetes	Hypocreales	Cordycipitaceae	Akanthomyces lecanii	RCEF 1005	NC_046840	2020	24643	rnl		nad2	nad3	atp9	cox2	nad4L	nad5	cob	cox1	nad1	nad4		atp8	atp6	rns	cox3	nad6	A	-1	-1
Ascomycota	Pezizomycotina	Sordariomycetes	Hypocreales	Cordycipitaceae	Beauveria bassiana	Bb13	NC_010652	2008	29961	rnl		nad2	nad3	atp9	cox2	nad4L	nad5	cob	cox1	nad1	nad4		atp8	atp6	rns	cox3	nad6	A	-1	-1
Ascomycota	Pezizomycotina	Sordariomycetes	Hypocreales	Cordycipitaceae	Parengyodontium album	ATCC:56482	NC_032302	2016	28081	rnl		nad2	nad3	atp9	cox2	nad4L	nad5	cob	cox1	nad1	nad4		atp8	atp6	rns	cox3	nad6	A	0	-1
Ascomycota	Pezizomycotina	Sordariomycetes	Hypocreales	Cordycipitaceae	Samsoniella hepiali	N/A	KJ764671	2014	24245	rnl		nad2	nad3	atp9	cox2	nad4L	nad5	cob	cox1	nad1	nad4		atp8	atp6	rns	cox3	nad6	A	-1	-1
Ascomycota	Pezizomycotina	Sordariomycetes	Hypocreales	Hypocreaceae	Trichoderma asperellum	B05	NC_037075	2015	29999	rnl		nad2	nad3	atp9	cox2	nad4L	nad5	cob	cox1	nad1	nad4		atp8	atp6	rns	cox3	nad6	A	0	-1
Ascomycota	Pezizomycotina	Sordariomycetes	Hypocreales	Hypocreaceae	Trichoderma reesei	N/A	NC_003388	2001	42130	rnl		nad2	nad3	atp9	cox2	nad4L	nad5	cob	cox1	nad1	nad4		atp8	atp6	rns	cox3	nad6	A	0	-1
Ascomycota	Pezizomycotina	Sordariomycetes	Hypocreales	Hypocreaceae	Cladobotryum mycophilum	N/A	MT108299	2020	78529	rnl		nad2	nad3	atp9	cox2	nad4L	nad5	cob	cox1	nad1	nad4		atp8	atp6	rns	cox3	nad6	A	0	-1
Ascomycota	Pezizomycotina	Sordariomycetes	Hypocreales	Hypocreaceae	Trichoderma atroviride	ATCC 26799	NC_048477	2019	32758	rnl		nad2	nad3	atp9	cox2	nad4L	nad5	cob	cox1	nad1	nad4		atp8	atp6	rns	cox3	nad6	A	0	-1
Ascomycota	Pezizomycotina	Sordariomycetes	Hypocreales	Hypocreaceae	Trichoderma lixii	MUT3171	MT495248	2020	29791	rnl		nad2	nad3	atp9	cox2	nad4L	nad5	cob	cox1	nad1	nad4		atp8	atp6	rns	cox3	nad6	A	0	-1
Ascomycota	Pezizomycotina	Sordariomycetes	Hypocreales	Hypocreaceae	Hypomyces aurantius	N/A	NC_030206	2016	71638	rnl		nad2	nad3	atp9	cox2	nad4L	nad5	cob	cox1	nad1	nad4		atp8	atp6	rns	cox3	nad6	A	0	-1
Ascomycota	Pezizomycotina	Sordariomycetes	Hypocreales	Nectriaceae	Fusarium oxysporum f. sp. lactucae	16-086	MN259514	2019	41826	rnl		nad2	nad3	atp9	cox2	nad4L	nad5	cob	cox1				atp8	atp6	rns	cox3	nad6	F	0	-1	nad1 and nad4 are missing.
Ascomycota	Pezizomycotina	Sordariomycetes	Hypocreales	Nectriaceae	Fusarium oxysporum f. sp. matthiolae	PHW726	CM019668	2019	52365	rnl		nad2	nad3	atp9	cox2	nad4L	nad5	cob	cox1	nad4	nad1		atp8	atp6	rns	cox3	nad6	E	0	-1	nad4 and nad1 at the reverse stand
Ascomycota	Pezizomycotina	Sordariomycetes	Hypocreales	Nectriaceae	Nectria cinnabarina	5175	NC_030252	2015	69895	rnl		nad2	nad3	atp9	cox2	nad4L	nad5	cob	cox1	nad1	nad4		atp8	atp6	rns	cox3	nad6	A	0	-1
Ascomycota	Pezizomycotina	Sordariomycetes	Hypocreales	Nectriaceae	Calonectria ilicicola	FJLY41	NC_046826	2020	39891	rnl		nad2	nad3	atp9	cox2	nad4L	nad5	cob	cox1	nad1	nad4		atp8	atp6	rns	cox3	nad6	A	0	-1
Ascomycota	Pezizomycotina	Sordariomycetes	Hypocreales	Nectriaceae	Fusarium solani	mpVI	NC_016680	2011	62978	rnl		nad2	nad3	atp9	cox2	nad4L	nad5	cob	cox1	nad1	nad4		atp8	atp6	rns	cox3	nad6	A	0	-1
Ascomycota	Pezizomycotina	Sordariomycetes	Hypocreales	Nectriaceae	Ilyonectria destructans	2007/P/476	NC_030340	2016	42895	rnl		nad2	nad3	atp9	cox2	nad4L	nad5	cob	cox1	nad1	nad4		atp8	atp6	rns	cox3	nad6	A	0	-1
Ascomycota	Pezizomycotina	Sordariomycetes	Hypocreales	Ophiocordycipitaceae	Tolypocladium ophioglossoides	L2	NC_031384	2016	35159	rnl		nad2	nad3	atp9	cox2	nad4L	nad5	cob	cox1	nad1	nad4		atp8	atp6	rns	cox3	nad6	A	0	-1
Ascomycota	Pezizomycotina	Sordariomycetes	Hypocreales	Ophiocordycipitaceae	Tolypocladium inflatum	ARSEF 3280	NC_036382	2017	25328	rnl		nad2	nad3	atp9	cox2	nad4L	nad5	cob	cox1	nad1	nad4		atp8	atp6	rns	cox3	nad6	A	0	-1
Ascomycota	Pezizomycotina	Sordariomycetes	Hypocreales	Ophiocordycipitaceae	Ophiocordyceps camponoti-floridani	EC05	CM022976	2020	272497	rnl		nad2	nad3	atp9	cox2	nad4L	nad5	cob	cox1	nad1	nad4		atp8	atp6	rns	cox3	nad6	A	4	-1
Ascomycota	Pezizomycotina	Sordariomycetes	Hypocreales	Ophiocordycipitaceae	Purpureocillium lilacinum	WS1608	MN635609	2019	23495	rnl		nad2	nad3	atp9	cox2	nad4L	nad5	cob	cox1	nad1	nad4		atp8	atp6	rns	cox3	nad6	A	0	-1
Ascomycota	Pezizomycotina	Sordariomycetes	Hypocreales	Ophiocordycipitaceae	Ophiocordyceps sinensis	N/A	NC_034659	2017	157539	rnl		nad2	nad3	atp9	cox2	nad4L	nad5	cob	cox1	nad1	nad4		atp8	atp6	rns	cox3	nad6	A	0	-1
Ascomycota	Pezizomycotina	Sordariomycetes	Hypocreales	Ophiocordycipitaceae	Hirsutella rhossiliensis	OWVT-1	MG979071	2015	62483	rnl		nad2	nad3	atp9	cox2	nad4L	nad5	cob	cox1	nad1	nad4		atp8	atp6	rns	cox3	nad6	A	0	-1
Ascomycota	Pezizomycotina	Sordariomycetes	Hypocreales	Stachybotryaceae	Stachybotrys chartarum	IBT 7711	OK267386	2021	30745	rnl	cox1	nad2	nad3	atp9	cox2	nad4L	nad5	cob		nad1	nad4		atp8	atp6	rns	cox3	nad6	B	0	-1	cox1 shift
Ascomycota	Pezizomycotina	Sordariomycetes	Hypocreales	Stachybotryaceae	Stachybotrys chlorohalonata	IBT 40285	OK267389	2021	31375	rnl	cox1	nad2	nad3	atp9	cox2	nad4L	nad5	cob		nad1	nad4		atp8	atp6	rns	cox3	nad6	B	0	-1	cox1 shift
Ascomycota	Pezizomycotina	Sordariomycetes	Hypocreales	Stachybotryaceae	Memnoniella echinata	JCM 22618	OK267390	2021	28743	rnl	cox1	nad2	nad3	atp9	cox2	nad4L	nad5	cob		nad1	nad4		atp8	atp6	rns	cox3	nad6	B	-1	-1	cox1 shift
Ascomycota	Pezizomycotina	Sordariomycetes	Hypocreales	Stachybotryaceae	Myrothecium inundatum	CBS 120646	OK267391	2021	30041	rnl		nad2	nad3	atp9	cox2	nad4L	nad5	cob	cox1	nad1	nad4		atp8	atp6	rns	cox3	nad6	A	-1	-1
Ascomycota	Pezizomycotina	Sordariomycetes	Glomerellales	Glomerellaceae	Colletotrichum aenigma	XY15	KX885105	2016	57252	rnl		nad2	nad3	atp9	cox2	nad4L	nad5	cob	cox1	nad1	nad4		atp8	atp6	rns	cox3	nad6	A	0	-1	Outgroup
Ascomycota	Pezizomycotina	Sordariomycetes	Glomerellales	Glomerellaceae	Colletotrichum gloeosporioides	LQ33	KX885104	2016	55169	rnl		nad2	nad3	atp9	cox2	nad4L	nad5	cob	cox1	nad1	nad4		atp8	atp6	rns	cox3	nad6	A	0	-1	Outgroup

## Sheet: S9
Table S9. Partitioning schemes and models used in phylogenetic analyses
Data set	Length	No. of ingroup/outgroup taxa	Partitioning scheme	Best model	Note
Nucleotides	9446	39/2	(nad4L, atp6) (atp8, nad5, nad6) (atp9) (cox3, cob, nad3, cox2) (cox1) (nad2, nad1) (nad4)	GTR+I+G, GTR+I+G, GTR+I+G, GTR+I+G, GTR+I+G, GTR+I+G, GTR+I+G	For Mrbayes & IQtree
Nucleotides	9446	39/2	No partition	F81+G	For RASP
Nucleotides	9446	39/2	(nad4L, atp6) (atp8, nad5, nad6) (atp9) (cox2, cob, nad3) (cox1) (cox3) (nad2, nad1) (nad4)	GTR+I+G+X, GTR+I+G+X, GTR+I+G+X, GTR+I+G+X, GTR+I+G+X, GTR+I+G+X, GTR+I+G+X, GTR+I+G+X	For Beast
Amino acids	3162	39/2	(nad2, atp9, cox1, nad1, atp6) (nad3, atp8) (cox2, cob, cox3) (nad4) (nad4L) (nad5) (nad6)	CPREV+I+G, MTMAM+I+G, CPREV+I+G, MTREV+I+G, MTMAM+I+G, CPREV+I+G, CPREV+G	For Mrbayes & IQtree
